# Supplementary material for: A targeted solution for estimating the cell-type composition of bulk samples
Source: BMC Bioinformatics. 2021 Sep 26;22:462. doi: 10.1186/s12859-021-04385-0 (PMC8474864; doi:10.1186/s12859-021-04385-0)
Supplement: Supplementary file 2 — Additional file 2. Supplementary Tables. [file 12859_2021_4385_MOESM2_ESM.xlsx]

## Sheet: Table S1
Suppl. Table 1. Primer design for amplicons used to estimate cell-type proportions
Amplicon	Cell type	Forward Primer	Reverse Primer	Strand	Location
					Chromosome	Start	End	Targeted CpG
P1	CD3	AGGAGTGAGAGGGTAGGT	TCAATCCCCCCCTTTACC	+	11	128562116	128562219	128562141
								128562143
P2	CD3	ATGTAAGGTGTTTTAGTTTTTGGAAAGTA	CCTATTTCCTCCAATTTCACTTCTCTCTA	+	7	949765	949870	949801
								949823
								949825
								949834
P3	CD3	GAGAGAAGGGAGTTTTTGGAATTGA	CCAAATCCTAACCACATCTATTTTATATC	+	12	49761818	49761911	49761852
								49761869
								49761877
P4	CD3	GAAAAAGGTAGTGTTGGTTAGAGGTATTA	TACCCCTATATCACCCTCTCCTTCTA	+	3	129297175	129297314	129297231
P5	CD3	AAGAGATTTGGAATAAGGGGAATTGA	TCCAACAATCAACTAACATAAAACACA	+	2	25502211	25502337	25502247
								25502251
								25502267
P6	CD14	GTGGAGAGATTTAGGGATTTTGAGTA	TCCTCAACTATAATATAAACCTAACTACC	-	2	68994682	68994794	68994753
								68994759
P7	CD14	GTGTATTTTGGGGAATAAAGTTTGTTAA	CCAAACACCTAAAACCTCTAAATCTTCTTC	-	3	13237787	13237944	13237884
P8	CD14	GATAGAATAGGGGGAGGAGGTAAATAGGT	AACTACCCCAAACTATATACCCTC	-	7	7241359	7241492	7241422
								7241437
P9	CD14	GGTATTGGAGGGGAGTGATATATAGTT	AAACCCCCCCAACCCTTCTA	-	11	64626505	64626681	64626615
P10	CD14	AGGATGTTGTAAAGGTTTTTAGATAAG	TCCTATCCTTTCTATTCCAAATACTTCA	-	18	60976800	60976923	60976883
P11	CD14	TTTTGGGGAGGAAGTGAGT	ACTCTACCTAAATAAACCCATACCC	+	19	50003189	50003328	50003210
								50003213
P12	CD14	AAGTTTGGGGTATTTGTTTATGAGA	AAAACTTAAAAAAAATCCTCCACC	+	20	57698332	57698520	57698363
								57698370
								57698374
P13	CD15	TTTTAGGATGGTTTAGTTTTTGTATAGAG	CTCAAATTCTATTTCTATTTCCTATCAC	-	1	230245700	230245865	230245833
P14	CD15	AGAGGTGTTTATAGGGTTATTATAGATTAG	ATTCAACACCCCCTACAAT	+	6	143234710	143234837	143234755
								143234775
P15	CD15	GTTTTAATTGGGAGGTGTAATAGTG	TATCATACTCTTAACCACTTCCTATCTT	-	10	64392000	64392101	64392055
								64392066
								64392072
P16	CD19	AAGAGGGTTTAGGAAGTATTAGG	ATCTACTCCTTAAAACTTAAACACAA	-	14	102667418	102667514	102667450
								102667457
P17	CD19	GTAGAGGTAGGGATTTAGGTAAG	ACTAAAATCCTCTATACACACACTC	-	16	84548619	84548716	84548673
								84548688
P18	CD19	TTTGGGAGATAATAGTAGTTGTTAGTG	CACAACAAAACTAAATCCAAAAAACATC	-	17	66292745	66292885	66292827
								66292853

## Sheet: Table S2
Suppl. Table 2. Site specific duplicate correlations of methylation lelvels and correlation with expected methylation levels for each amplicon
Amplicon	Duplicates (N=28)		Standards (N=10)*
	Correlation	N missing	Correlation w exp.	N missing
P1	0.987897	0	0.929411	0
	0.98638	0	0.918176	0
P2	0.995062	3	NA	3
	0.97845	3	NA	3
	0.969711	3	NA	3
	0.970085	3	NA	3
P3	0.957403	0	0.934448	0
	0.983791	0	0.957685	0
	0.96142	0	0.936553	0
P4	0.985525	0	0.950004	0
P5 excluded from the used model	0.945607	1	0.646848	1
	0.922594	1	0.569526	1
	0.930386	1	0.651503	1
P6	0.935443	0	0.940582	0
	0.975748	0	0.93449	0
P7	0.985192	0	0.932635	0
P8	0.979643	0	0.934639	0
	0.982374	0	0.933967	0
P9	0.991133	3	NA	3
P10	0.923485	0	0.940223	0
P11	0.991227	0	0.966176	0
	0.990424	0	0.960161	0
P12	0.8982	3	0.948714	1
	0.809054	3	0.938834	1
	0.713394	3	0.910119	1
P13	0.939769	0	0.949997	0
P14	0.940403	0	0.985795	0
	0.919193	0	0.964611	0
P15	0.976336	0	0.984446	0
	0.963615	0	0.985639	0
	0.969917	0	0.984186	0
P16	0.979801	0	0.983557	0
	0.97837	0	0.982469	0
P17	0.933594	0	0.91412	0
	0.959559	0	0.929375	0
P18	0.949598	0	0.928109	0
	0.980763	0	0.909484	0
P19 -P23 involves misselanious targets unrelated to the estimation of cell type proportions	0.998484	0	0.952005	0
	0.994413	0	0.952463	0
	0.997303	0	0.946224	0
	0.990065	0	0.962088	0
	0.99425	0	0.963578	0
	0.989678	0	0.972166	0
	0.990451	0	0.993533	0
	0.997035	0	0.994071	0
	0.9968	0	0.994625	0
* Amplicone specific correlations with the expected values were not calculated if 3 or more sample were missing.

## Sheet: Table S3
Suppl. Table 3. Cell-type distribution in samples with known proportions
Sample	CD3	CD14	CD15	CD19
s2_CDpool	0.5	0.1	0.3	0.1
s3_CDpool	0.1	0.15	0.7	0.05
s4_CDpool	0.3	0.15	0.5	0.05
s7_CDpool	0.1	0.1	0.7	0.1
s13_CDpool	0.5	0.15	0.3	0.05

## Sheet: Table S4
Suppl. Table 4. PCR conditions for targeted amplification
Description		Temperature (C°)	Time
		65°	18 minutes
Hot Start		95°	15 minutes
25 cycles	Denaturation	94°	30 seconds
	Anneling	56°	30 seconds
	Extension	72°	30 seconds
Final Extension		72°	10 minutes
Hold		4°	Indefinite

## Sheet: Table S5
Suppl. Table 5. Post quality control methylation measures for the 17 amplicons included in the full model for assessing cell-type proportions
	chr11_128562141	chr11_128562143	chr7_949801	chr7_949823	chr7_949825	chr7_949834	chr12_49761852	chr12_49761869	chr12_49761877	chr3_129297231	chr2_68994753	chr2_68994759	chr3_13237884	chr7_7241422	chr7_7241437	chr11_64626615	chr18_60976883	chr19_50003210	chr19_50003213	chr20_57698363	chr20_57698370	chr20_57698374	chr1_230245833	chr6_143234755	chr6_143234775	chr10_64392055	chr10_64392066	chr10_64392072	chr14_102667450	chr14_102667457	chr16_84548673	chr16_84548688	chr17_66292827	chr17_66292853
Sample	P1	P1	P2	P2	P2	P2	P3	P3	P3	P4	P6	P6	P7	P8	P8	P9	P10	P11	P11	P12	P12	P12	P13	P14	P14	P15	P15	P15	P16	P16	P17	P17	P18	P18
s2_CD14	0.00509832	0.0299052	0.00823045	0.0164609	0.0206612	0.0246914	0.0259319	0.00972447	0.00810373	0.0138825	0.459016	0.210526	0.107519	0.829673	0.731407	0.584505	0.77381	0.00742828	0.163767	0.765385	0.815385	0.822394	0.258308	0.0564226	0.0576923	0.0219355	0.0360825	0.046332	0.0255591	0.0255591	0.149444	0.274322	0.362205	0.133858
s2_CD15	0.00990606	0.00428669	0.00744186	0.0121156	0.0148837	0.0316574	0.00516462	0.0329245	0.016785	0.00949881	0.0306886	0.0089955	0.023443	0.339554	0.104609	0.145714	0.416949	0.0267467	0.148574	0.130035	0.164768	0.366185	0.471477	0.939909	0.930741	0.0333913	0.153873	0.149861	0.013104	0.0163934	0.0148951	0.0128726	0.519886	0.159091
s2_CD19	0.0152091	0.0114213	0.016	0.048	0.064	0.048	0.00689655	0.0276817	0.0311419	0.0143405	0.594104	0.434389	0.00937207	0.178856	0.160027	NA	0.657143	0.0152572	0.031836	NA	NA	NA	0.0733696	NA	NA	0.0193622	0.027366	0.0308219	NA	NA	0.700637	0.602972	0.5625	0.2
s2_CD3	0.257797	0.220958	0.348582	0.445772	0.405704	0.38397	0.507292	0.441978	0.395688	0.434821	0.025	0.0125	0.0310078	0.0466955	0.035936	0.0368704	0.158824	0.02375	0.0189976	0.085	0.0965483	0.129565	0.0216655	0.0556745	0.0653828	0.0348154	0.0247431	0.0199245	0.0280866	0.0532787	0.0256876	0.027749	0.05	0.025
s3_CD14	0.00268336	0.00223914	0.00438597	0.00735294	0.00737463	0.0058997	0.00657895	0.0109649	0.0614035	0.0282641	0.469929	0.229124	0.0904894	0.883181	0.744411	0.253069	0.924051	0.00969438	0.0521039	0.534884	0.610465	0.537791	0.316154	0.150232	0.00993378	0.0589041	0.0460556	0.0437956	0.0160075	0.0262664	0.0777344	0.0700039	0.161137	0
s3_CD15	0.00340031	0.00402601	0.00289017	0.0144718	0.0101597	0.00869565	0.0095057	0.00665399	0.00475285	0.0116294	0.0104083	0.0319744	0.00345423	0.238992	0.0306061	0.0203001	0.384131	0.0022176	0.110202	0.135697	0.142683	0.155067	0.289126	0.925366	0.572612	0.0252193	0.105263	0.25247	0.00498339	0.0041632	0.00888395	0.00777778	0.00668896	0
s3_CD19	0.00102041	0.014359	0.003367	0.00673401	0.00337838	0.00673401	0	0.0182529	0.0234681	0.0344323	0.471154	0.236264	0.0029383	0.0275444	0.020532	0.0221043	0.734043	0.00374532	0.00374438	NA	NA	NA	0.00526316	NA	NA	0.00426439	0.00426743	0.0405117	0.321513	0.278302	0.690987	0.658571	0.748092	0.147228
s3_CD3	0.13694	0.115042	0.245142	0.568835	0.497744	0.490107	0.238519	0.197037	0.285926	0.56957	0.0191205	0.0315488	0.00259403	0.0233829	0.0430303	0.00699844	0.0641822	0.00212523	0.00686611	0.00514444	0.00434783	0.00672203	0.018	0.0371978	0.0397022	0.00351648	0.0465729	0.0602198	0.0131234	0.0140105	0.00981105	0.0149308	0.02	0
s4_CD14	0.0383142	0.0218894	0.0015625	0.0125196	0.0140845	0.010989	0.00996016	0.0059761	0.0219124	0.016024	0.717784	0.471042	0.19976	0.734612	0.620711	0.380717	0.758913	0.024443	0.136106	0.462107	0.598891	0.637037	0.3311	0.0258712	0.022187	0.00571429	0.0382082	0.00659341	0.0141287	0.0172414	0.104327	0.14905	0.0517241	0
s4_CD15	0.00472674	0.012415	0.00539084	0.0134771	0.0134771	0.0134953	0.0273141	0.00758725	0.0424886	0.0183796	0.0373191	0.0129474	0.0342992	0.273585	0.103748	0.185522	0.219156	0.00293729	0.0653163	0.0941043	0.21542	0.373016	0.310294	0.917119	0.863337	0.0154987	0.138954	0.0892857	0.0363636	0.031405	0.0211927	0.0197239	0.0581395	0.0115942
s4_CD19	0.0141414	0.0141557	0.0222437	0.0493708	0.054211	0.0428016	0.0721594	0.0306947	0.0301562	0.146164	0.279599	0.214047	0.0231585	0.168644	0.125285	0.105335	0.528031	0.00425159	0.0265431	0.163023	0.185509	0.186504	0.0306098	0.0704334	0.0564724	0.0243319	0.103352	0.0602314	0.273272	0.285404	0.280136	0.258204	0.518359	0.0150862
s4_CD3	0.107296	0.0468817	0.0362225	0.286269	0.274026	0.254545	0.417957	0.264706	0.167183	0.631843	0.184751	0.00976562	0.00369588	0.0116572	0.0283108	0.011893	0.103704	0.00215332	0.00322928	0.0250896	0.0286738	0.0250896	0.0355872	0.0104384	0.00625652	0.0288858	0.0614397	0.0577717	0.00735294	0.0244499	0.0101138	0.0113924	0	0
s6_CD14	0.0118711	0.0265537	0.015625	0.021875	0.031348	0.015674	0.00489396	0.00489396	0.00489396	0.019613	0.673469	0.19898	0.210323	0.770915	0.727834	0.445072	0.850267	0.00281867	0.225564	0.374161	0.328308	0.566164	0.174553	0.0500963	0.0692308	0.00831354	0.0130486	0.0166271	0.0677966	0.0594901	0.0363985	0.033557	0.0421053	0
s6_CD15	0.02933	0.00340347	0.00396825	0.00198413	0.00398406	0.00199203	0.00137552	0.00275103	0.00412655	0.00425372	0.00576369	0.00383142	0.0025663	0.200364	0.0564492	0.183739	0.281588	0.0396388	0.119394	0.283237	0.431214	0.331792	0.295583	0.882924	0.838939	0.12971	0.177279	0.222865	0.00584795	0.00816803	0.00508582	0.00444727	0.00396825	0.00198413
s6_CD19	0.0456051	0.00254702	0.00527009	0.00794702	0.00528402	0.00928382	0.0012837	0.0282776	0.002574	0.0298096	0.636719	0.252604	0.0222561	0.0279525	0.0265271	0.00353938	0.516854	0.00450281	0.003875	0.00902009	0.00287179	0.00369534	0.00180628	0.0129696	0.0581655	0.00277778	0.0104239	0.00416956	0.410846	0.379622	0.277202	0.313472	0.55	0.0416667
s7_CD14	0.0188212	0.00844091	0.00257732	0.00773196	0.0154639	0.00775194	0.013587	0.0529891	0.0122283	0.0416823	0.500971	0.215116	0.103214	0.71332	0.577672	0.222985	0.857971	0.00372509	0.223981	0.234219	0.262458	0.255814	0.204891	0.0687831	0.068929	0.0102489	0.0110051	0.0161172	0.0395189	0.0396552	0.0728814	0.110829	0.0408163	0
s7_CD15	0.0224162	0.00519726	0.0133011	0.00241838	0.00969697	0.00484848	0.00790514	0.0223979	0.0197628	0.00725363	0.041225	0.00704225	0.00187441	0.329948	0.0675362	0.12748	0.24622	0.00222894	0.0936753	0.230374	0.390315	0.465834	0.355241	0.902579	0.806298	0.0292683	0.110146	0.160976	0.034153	0.0123288	0.0123312	0.0111437	0.161074	0
s7_CD19	0.0224525	0.0170737	0.012474	0.0144928	0.0167015	0.018711	0.0289256	0.023416	0.0330579	0.0780098	0.45505	0.274444	0.0218768	0.163584	0.118636	0.0810811	0.660211	0.00200025	0.0097622	0.0949016	0.0958628	0.0935288	0.0746624	0.0421941	0.0536791	0.00491642	0.00539745	0.00490918	0.401902	0.300475	0.417755	0.397123	0.542079	0.0124069
s7_CD3	0.175484	0.294955	0.068323	0.141975	0.135802	0.0559006	0.586634	0.344059	0.346535	0.543941	0.0296128	0.00911162	0.00389358	0.0162025	0.0252653	NA	0.142276	0.02331	0.00606485	NA	NA	NA	0.256121	NA	NA	0.00855615	0.0802998	0.0491979	0.0431894	0.0963455	0.00243902	0.00488998	0.063745	0
s012_CD14	0.00411382	0.00327079	0	0.00801425	0.00445236	0.00356506	0.00457457	0.00548948	0.021043	0.00676777	0.538033	0.143652	0.14596	0.808472	0.695505	0.32167	0.889384	0.00374766	0.188476	0.506558	0.477816	0.577877	0.32204	0.00821708	0.0234688	0.00586643	0.00225836	0.00271003	0.00710136	0.0174531	0.0592147	0.0797721	0.02	0
s012_CD15	0.0152501	0.00387123	0.00663717	0.00884956	0.00997783	0.00996678	0.00219058	0.0558598	0.0142388	0.00412397	0.0167323	0.00786627	0.00439285	0.367198	0.157538	0.0537366	0.139576	0.0023753	0.142839	0.114362	0.192205	0.318325	0.368553	0.845749	0.903614	0.00982486	0.0926163	0.0943235	0.00462963	0.00115741	0.00313972	0.0231736	0	0
s012_CD3	0.138557	0.152518	0.15677	0.256039	0.245192	0.168675	0.480851	0.382979	0.27234	0.435138	0.0262295	0.0327869	0.0474605	0.0112676	0.022493	0.0142758	0.197183	0.00217786	0.00217707	0.0562039	0.0384025	0.0129151	0.110219	0.00700809	0.011333	0.0477759	0.019802	0.00988468	0.0206186	0.0257732	0.00810537	0.0030426	0	0.00961539
s013_CD14	0.00893551	0.0077821	0.00718133	0.0107335	0.021544	0.0250896	0.0176471	0.00735294	0.0205882	0.0233867	0.477371	0.124865	0.277137	0.834939	0.72205	0.452157	0.920518	0.00136874	0.133388	0.533469	0.1714	0.684584	0.29163	0.0960265	0.054681	0.00389358	0.00909682	0.0038961	0.00670241	0.0106952	0.0768703	0.0878518	0.0776256	0
s013_CD15	0.00548772	0.00481033	0.00708502	0.0101729	0.0111675	0.00607903	0.0155642	0.020428	0.0603113	0.0117603	0.0161551	0.00808407	0.0151318	0.28974	0.0516978	0.210171	0.398104	0.0023753	0.0476786	0.179387	0.256757	0.31986	0.494588	0.906139	0.858214	0.00179131	0.028661	0.0903399	0.00926641	0.00464396	0.0226917	0.00938967	0.0222222	0.00371747
s013_CD19	0.00993613	0.0377224	0.00966184	0.0193237	0.0193237	0.0193237	0.0363349	0.0821485	0.0963665	0.0152035	0.574967	0.357236	0.00595238	0.0447461	0.0211055	NA	0.516358	0.00174178	0.0100196	0.152941	0.146628	0.182353	0.0560928	0.0392344	0.039272	0.00309024	0.00432366	0.00617284	0.268443	0.401222	0.492481	0.487759	0.780952	0.0190476
s013_CD3	0.147915	0.146572	0.0892193	0.3829	0.414179	0.184211	0.482389	0.315467	0.333844	0.582937	0.0313351	0.00816326	0.0198646	0.0889857	0.0892413	0.0836278	0.0662651	0.0300391	0.0159231	0.122549	0.1133	0.149877	0.030303	0.0503049	0.0471125	0.0199183	0.0020429	0.00715746	0.0135747	0.020362	0.0190955	0.0181269	0.0478927	0
s2_CDpool	0.120924	0.0866191	0.0893401	0.347575	0.385268	0.300749	0.32215	0.313385	0.273352	0.232058	0.0950361	0.0619169	0.013371	0.160615	0.110684	0.110708	0.245003	0.0179977	0.040245	0.176672	0.166129	0.323451	0.210656	0.382406	0.348288	0.0135579	0.0601041	0.027101	0.0314979	0.0069979	0.0512736	0.055436	0.292308	0.101955
s2_CDpool_D	0.122002	0.0973891	0.122074	0.401007	0.390572	0.37774	0.203002	0.229068	0.119273	0.189976	0.120668	0.0121873	0.0508993	0.17796	0.0834505	0.147784	0.208285	0.00412552	0.0229094	0.218206	0.168449	0.211513	0.159864	0.326357	0.293251	0.0092291	0.0200651	0.0325027	0.00384986	0.0105769	0.0316165	0.0423469	0.155673	0.0184211
s3_CDpool	0.0556144	0.0442971	0.001997	0.00948104	0.0165331	0.0195	0.0876777	0.104858	0.0657583	0.11125	0.0108192	0.0408635	0.00932242	0.287638	0.237903	0.142857	0.355229	0.0156191	0.026655	0.253626	0.435604	0.312638	0.348201	0.628712	0.296573	0.00424328	0.099632	0.0894677	0.0553899	0.0514675	0.0508348	0.030658	0.0567986	0.00172117
s3_CDpool_D	0.0773306	0.0280728	0.0056701	0.0278782	0.0325245	0.0335744	0.045018	0.060024	0.127251	0.0682415	0.129775	0.0156986	0.0246529	0.309687	0.137741	0.21052	0.483794	0.0201225	0.044	0.230468	0.217744	0.291317	0.359002	0.621467	0.430409	0.0489533	0.102317	0.12279	0.0393667	0.0145423	0.0212553	0.0308865	0.00307692	0.00770416
s4_CDpool	0.0544634	0.0228663	0.0108865	0.0795632	0.0920437	0.0747664	0.0900777	0.0754803	0.0699909	0.17858	0.140365	0.0834371	0.0438881	0.233421	0.152137	0.145122	0.23857	0.00775291	0.108125	NA	NA	NA	0.26069	0.464058	0.451639	0.0279204	0.0898876	0.111682	0.0127389	0.0715297	0.0841215	0.0502988	0.0890481	0.0276074
s4_CDpool_D	0.0276084	0.0901542	0.0320963	0.205823	0.158794	0.0976838	0.137017	0.0508287	0.11105	0.211697	0.145232	0.083089	0.0236104	0.362377	0.212822	0.117971	0.342593	0.0452443	0.0893058	0.345794	0.427306	0.477155	0.265736	0.435762	0.432316	0.0557589	0.165399	0.126761	0.0534573	0.00929692	0.00419837	0.0178525	0.0687398	0.0131148
s7_CDpool	0.0153224	0.0104611	0.00827423	0.0367299	0.0355872	0.0332542	0.038125	0.0675	0.035625	0.103784	0.203061	0.129412	0.0141981	0.260635	0.118904	0.170153	0.275362	0.002375	0.0332458	0.263909	0.345221	0.433286	0.22427	0.695985	0.688572	0.0464083	0.174901	0.139753	0.0681992	0.0712644	0.0408472	0.0417297	0.106481	0.00231482
s7_CDpool_D	0.0374137	0.0398762	0.055991	0.0474041	0.0553047	0.0451977	0.040744	0.0567376	0.0824468	0.0920675	0.159664	0.095113	0.0293279	0.28907	0.122563	0.125714	0.465021	0.00450056	0.122406	0.308511	0.395748	0.584288	0.373105	0.727747	0.684284	0.0371362	0.145345	0.180662	0.00970874	0.02589	0.0538143	0.0522895	0.0440457	0.00651466
s013_CDpool	0.050885	0.0444997	0.0456942	0.176056	0.171076	0.125887	0.369763	0.245902	0.300546	0.334043	0.237662	0.128405	0.0627586	0.2341	0.158162	0.0737284	0.387629	0.0120015	0.013245	0.111821	0.10828	0.361022	0.0390909	0.311943	0.308103	0.00365631	0.0420668	0.101873	0.0126091	0.00967118	0.00878594	0.00838323	0.135593	0.00673401
s013_CDpool_D	0.0846878	0.0761986	0.0247934	0.334711	0.417355	0.39834	0.23494	0.185241	0.302711	0.256539	0.00818331	0.00490998	0.115756	0.259947	0.169569	0.0937951	0.318548	0.00122901	0.0741348	NA	NA	NA	0.204453	0.285714	0.276644	0.00682382	0.047088	0.0811648	0.0336134	0.0356394	0.232168	0.202797	0.0432692	0.0336538
s2_BC_D	0.132122	0.0856299	0.0577452	0.135359	0.170822	0.135985	0.156375	0.156375	0.144422	0.141768	0.130465	0.0768698	0.0238319	0.195181	0.062272	0.149675	0.46332	0.0132533	0.0384711	0.125845	0.247585	0.222616	0.208497	0.443546	0.403873	0.00912863	0.0667496	0.0708955	0.0375	0.0443925	0.0687048	0.0625411	0.327044	0.0293501
s3_BC	0.0122005	0.0157883	0.0559254	0.108667	0.12024	0.0882943	0.0672074	0.0765661	0.12065	0.0983182	0.0661058	0.0311751	0.0292442	0.245149	0.173831	0.108083	0.396825	0.0252485	0.0546603	0.219116	0.324113	0.308664	0.455264	0.683742	0.370473	0.0367784	0.159683	0.218284	0.0182292	0.0259965	0.0283688	0.0354736	0.00934579	0
s3_BC_D	0.0474424	0.0424658	0.000796813	0.0734238	0.0701754	0.0511182	0.071754	0.0603645	0.0113895	0.0964518	0.0446735	0.0291845	0.0302684	0.212635	0.106694	0.156797	0.337449	0.0145036	0.0836668	0.219247	0.214729	0.361413	0.446231	0.673577	0.369106	0.0121029	0.1429	0.0901391	0.00775194	0.0271528	0.0473413	0.0113285	0.0114286	0.0190114
s4_BC	0.0461672	0.0209561	0.0729517	0.105856	0.0878378	0.15664	0.0926254	0.0572271	0.0578171	0.109707	0.0550186	0.00891531	0.00854317	0.217645	0.121854	0.229536	0.281087	0.00824897	0.0858428	0.130397	0.407087	0.461073	0.25	0.676853	0.635425	0.0591922	0.21436	0.172065	0.00985595	0.00835866	0.00718608	0.00643696	0.0292276	0
s4_BC_D	0.0634987	0.0739414	0.0283688	0.0524444	0.0721282	0.0508475	0.228145	0.117271	0.0426439	0.129307	0.0263605	0.0280136	0.010877	0.178675	0.0645586	0.169415	0.217852	0.0170021	0.140748	0.228876	0.350649	0.459027	0.320297	0.8	0.741504	0.0167264	0.0752688	0.121466	0.00477164	0.00612245	0.01807	0.0196003	0.00808081	0.00606061
s7_BC	0.0418112	0.0917165	0.0604317	0.158046	0.165468	0.073487	0.090985	0.096828	0.0959933	0.126688	0.114976	0.0686654	0.0535714	0.234621	0.135763	0.0910073	0.385399	0.0275092	0.0467366	0.19373	0.319749	0.349216	0.31645	0.544386	0.508323	0.0145172	0.0712357	0.102599	0.0619174	0.0453333	0.0665155	0.0710238	0.0216802	0.00813008
s7_BC_D	0.100825	0.0762522	0.0275229	0.0815789	0.0816864	0.0827858	0.120521	0.138436	0.112378	0.148468	0.0824411	0.0439443	0.00865333	0.213949	0.140253	0.129573	0.262206	0.00292584	0.0449281	0.239791	0.252372	0.282247	0.187213	0.696532	0.674928	0.0191732	0.0556886	0.0676647	0.0171625	0.045819	0.0121185	0.0130045	0.019802	0.0049505
s013_BC	0.0757595	0.059426	0.0319659	0.0417335	0.109033	0.057754	0.0477341	0.0495468	0.128097	0.0793989	0.0420757	0.0182328	0.229621	0.275529	0.134245	0.0964277	0.217391	0.00687672	0.0675929	0.190544	0.217784	0.282454	0.25275	0.634802	0.575305	0.00703325	0.042213	0.080243	0.00628931	0.008	0.0108122	0.0103249	0.0103093	0.00773196
s013_BC_D	0.0557311	0.0368451	0.0105448	0.0457746	0.0440917	0.0371025	0.116471	0.102353	0.164706	0.216575	0.0724138	0.0336788	0.0903955	0.294811	0.160577	0.205514	0.407859	0.00538761	0.0533174	0.25	0.120092	0.247304	0.258735	0.671655	0.600086	0.00678143	0.0292276	0.0625978	0.0192864	0.0202507	0.00610615	0.0131394	0.0842491	0.00364964
standard0	0.0190623	0.0165034	NA	NA	NA	NA	0.00753769	0.00837521	0.0301508	0.0185117	0.00507369	0.00434678	0.0139138	0.0063742	0.00499813	NA	0.0208044	0.0122157	0.0134907	0.0169661	0.0189432	0.0139581	0.0174317	0.0214651	0.0180826	0.0247253	0.010983	0.00960747	0.00513171	0.00854993	0.0237873	0.0219524	0.0289256	0.00826446
standard0_D	0.0192476	0.0990794	NA	NA	NA	NA	0.00934579	0.021028	0.00934579	0.0276156	0.00699301	0.00568679	0.0222757	0.0114986	0.00674326	NA	0.0292969	0.107666	0.021313	0.0332907	0.0410256	0.0435897	0.0215054	0.037037	0.0200824	0.0119403	0.0190299	0.0160568	0.0107595	0.00759975	0.0294737	0.0315789	0.0384615	0.0191083
standard25	0.59887	0.599838	NA	NA	NA	NA	0.555866	0.421788	0.564246	0.509507	0.0932873	0.0927022	0.512033	0.104987	0.0903073	NA	0.27665	0.491685	0.482434	NA	NA	NA	0.280161	0.343023	0.26492	0.154165	0.157314	0.157531	0.323179	0.324289	0.677491	0.677729	0.457143	0.317308
standard25_D	0.578639	0.611816	0.934211	0.932886	0.838926	0.93007	0.309985	0.312966	0.283159	0.453382	0.0927127	0.078626	0.56763	0.125594	0.1255	0.828059	0.346908	0.458743	0.460369	0.158831	0.162782	0.162772	0.24831	0.281773	0.119055	0.299887	0.285661	0.277674	0.102886	0.105631	0.302392	0.37561	0.566265	0.544355
standard50	0.548257	0.608696	0.881278	0.888372	0.88785	0.879808	0.784422	0.775767	0.84343	0.697709	0.27699	0.277838	0.749145	0.216438	0.223246	0.836224	0.795597	0.61349	0.62365	0.530726	0.530726	0.538028	0.756098	0.626518	0.376518	0.608364	0.600488	0.619774	0.448417	0.429592	0.672893	0.680798	0.599222	0.544747
standard50_D	0.692587	0.75266	0.958763	0.953125	0.958549	0.956989	0.664714	0.667643	0.669107	0.745154	0.216545	0.2	0.635435	0.242564	0.243631	0.881237	0.834074	0.711454	0.727801	0.539967	0.534364	0.542368	0.560124	0.423423	0.236572	0.468313	0.422992	0.500184	0.396887	0.399444	0.733363	0.733666	0.649746	0.604061
standard75	0.894002	0.893534	0.888314	0.978947	0.96628	0.902977	0.836934	0.911498	0.951219	0.897548	0.361336	0.378857	0.79255	0.456484	0.453833	0.963899	0.701169	0.78093	0.79625	0.488332	0.45981	0.445407	0.824252	0.743156	0.462682	0.641516	0.646878	0.660757	0.6718	0.669072	0.805764	0.840318	0.965812	0.452991
standard75_D	0.78978	0.797758	0.857671	0.862782	0.861163	0.857418	0.749623	0.701357	0.844646	0.888639	0.526616	0.525665	0.816912	0.410973	0.408307	0.961929	0.901747	0.907795	0.902285	0.963693	0.967776	0.968863	0.82767	0.712668	0.504191	0.753267	0.714286	0.756136	0.618667	0.606525	0.768733	0.809245	0.657143	0.635514
standard100	0.989255	0.993233	0.994874	0.993355	0.954394	0.926733	0.931389	0.995883	0.986278	0.933817	0.901379	0.982456	0.922104	0.978401	0.961985	0.994128	0.993822	0.994628	0.986632	0.994453	0.982526	0.994436	0.88457	0.949145	0.557318	0.991809	0.987991	0.933503	0.976198	0.959866	0.92071	0.977614	0.901554	0.886305
standard100_D	0.977001	0.930018	0.969773	0.974293	0.982051	0.97878	0.940226	0.972536	0.977365	0.980385	0.939821	0.966667	0.970461	0.919099	0.964167	0.989707	0.994907	0.979138	0.96238	0.985849	0.940343	0.752148	0.820802	0.916525	0.544951	0.943227	0.963147	0.911619	0.919836	0.975435	0.948741	0.986974	0.969349	0.988506
The location of each assayed CpG is indicated by the chromosome number (chr#_) followed by the genomic location according to hg19. The corresponding primer set used to generate the amplicon is indicated by P#, which can be used to identify the preimer sequence in Suppl. Table 1.

## Sheet: Table S6
Suppl. Table 6. Reference panel created by the OLS appraoch
ID	CD3	CD14	CD15	CD19
chr3_129297231_CD03	0.479843	0.022623	0.00955705	0.0846613
chr7_949801_CD03	0.250164	0.00522202	0.00667349	0.0133293
chr7_949823_CD03	0.423549	0.0113712	0.00906992	0.0239368
chr7_949825_CD03	0.38288	0.0157112	0.0104781	0.0253988
chr7_949834_CD03	0.347584	0.0114949	0.0109621	0.0235988
chr11_128562141_CD03	0.177765	0.0141232	0.012931	0.0273997
chr11_128562143_CD03	0.162839	0.011696	0.00543	0.0112588
chr12_49761852_CD03	0.408887	0.00954028	0.00985998	0.0341229
chr12_49761869_CD03	0.340665	0.0146111	0.0212289	0.0274628
chr12_49761877_CD03	0.317985	0.0236782	0.0232094	0.0219293
chr2_68994753_CD14	0.02345	0.562926	0.0226132	0.457122
chr2_68994759_CD14	0.0256119	0.230463	0.0115345	0.247032
chr3_13237884_CD14	0.0270207	0.171147	0.012166	0.0224305
chr7_7241422_CD14	0.0271154	0.790907	0.29134	0.12006
chr7_7241437_CD14	0.0338198	0.681364	0.0817406	0.0901494
chr11_64626615_CD14	0.0193816	0.345945	0.13238	0.0633187
chr18_60976883_CD14	0.140063	0.866851	0.297961	0.568365
chr19_50003210_CD14	0.00935103	0.00763292	0.0112171	0.00358489
chr19_50003213_CD14	0.00934694	0.159937	0.103954	0.0133934
chr20_57698363_CD14	0.0487828	0.4409	0.166742	0.0889816
chr20_57698370_CD14	0.0464329	0.408223	0.256195	0.0947479
chr20_57698374_CD14	0.049734	0.543211	0.332868	0.0945761
chr1_230245833_CD15	0.0499616	0.273395	0.369266	0.0356928
chr6_143234755_CD15	0.0332935	0.0665376	0.902826	0.0418657
chr6_143234775_CD15	0.038806	0.0414051	0.824822	0.0561057
chr10_64392055_CD15	0.0287026	0.0154901	0.0349577	0.0106754
chr10_64392066_CD15	0.0303727	0.0199455	0.115256	0.0397244
chr10_64392072_CD15	0.0300097	0.0149566	0.151446	0.0231034
chr14_102667450_CD19	0.0206095	0.0252093	0.0154783	0.362007
chr14_102667457_CD19	0.0310208	0.0284669	0.01118	0.321834
chr16_84548673_CD19	0.0145347	0.0712377	0.0126029	0.325031
chr16_84548688_CD19	0.0152408	0.0885106	0.0126469	0.322933
chr17_66292827_CD19	0.0233333	0.0655681	0.110283	0.536813
chr17_66292853_CD19	0.0115385	0	0.0251981	0.0230533
ID indicates the location of the target site (chromorome and base pair), followed by an indicator showing which celltype it primarly targetes.
